# Supplementary material for: Human Serum Albumin Affinity for Putrescine Using ITC and STD-NMR
Source: Int J Mol Sci. 2025 Jun 25;26(13):6084. doi: 10.3390/ijms26136084 (PMC12249803; doi:10.3390/ijms26136084)
Supplement: Supplementary file 1 [file ijms-26-06084-s001.zip]

Archive with 1 entries (1 files):
- ijms-3672412-supplementary.pdf
